# Supplementary material for: Metabolite-mediated responses of phyllosphere microbiota to powdery mildew infection in resistant and susceptible black currant cultivars
Source: Hortic Res. 2025 Mar 25;12(7):uhaf092. doi: 10.1093/hr/uhaf092 (PMC12077297; doi:10.1093/hr/uhaf092)
Supplement: Web_Material_uhaf092 [file web_material_uhaf092.zip]

Archive with 2 entries (2 files):
- Supplementary material-Table S1-S6.xlsx
- New-Supplementary material-Figures.docx
