# Supplementary material for: Metabolite-mediated responses of phyllosphere microbiota to powdery mildew infection in resistant and susceptible black currant cultivars
Source: Hortic Res. 2025 Mar 25;12(7):uhaf092. doi: 10.1093/hr/uhaf092 (PMC12077297; doi:10.1093/hr/uhaf092)
Supplement: Web_Material_uhaf092 [file web_material_uhaf092.zip › Supplementary material-Table S1-S6.xlsx]

## Sheet: TableS1
Table S1 Information and selection basis of keystone in the microbiome
Bacteria
Treatment	name	phylum	class	order	family	genus	Eigen_Centrality	PageRank	Hub	Authority	Eccentricity	Weighted_Degree
R	OTU_1333	Firmicutes	Clostridia	Clostridiales	Lachnospiraceae	Roseburia	1	0.000814819	1	1	3	843.666
R	OTU_1664	Proteobacteria	Alphaproteobacteria	Sphingomonadales	Sphingomonadaceae	Rhizorhapis	1	0.000814819	1	1	3	843.666
R	OTU_606	Firmicutes	Bacilli	Bacillales	Paenibacillaceae	Paenibacillus	1	0.000814819	1	1	3	843.666
R	OTU_659	Firmicutes	Bacilli	Bacillales	Paenibacillaceae	Paenibacillus	1	0.000814819	1	1	3	843.666
R	OTU_657	Firmicutes	Bacilli	Bacillales	Paenibacillaceae	Paenibacillus	1	0.000814819	1	1	3	843.666
R	OTU_644	Firmicutes	Bacilli	Bacillales	Paenibacillaceae	Paenibacillus	1	0.000814819	1	1	3	843.666
R	OTU_656	Firmicutes	Bacilli	Bacillales	Paenibacillaceae	Paenibacillus	1	0.000814819	1	1	3	843.666
R	OTU_501	Proteobacteria	Gammaproteobacteria	Xanthomonadales	Xanthomonadaceae	Lysobacter	1	0.000814819	1	1	3	843.666
R	OTU_1055	Actinobacteria	Actinobacteria	Corynebacteriales	Corynebacteriaceae	Corynebacterium	1	0.000814819	1	1	3	843.666
R	OTU_1189	Cyanobacteria	Chloroplast	Chlorokybus_atmophyticus	Chlorokybus_atmophyticus	Chlorokybus_atmophyticus	1	0.000814819	1	1	3	843.666
R	OTU_515	Proteobacteria	Betaproteobacteria	Burkholderiales	Burkholderiaceae	Burkholderia	1	0.000814819	1	1	3	843.666
R	OTU_621	Firmicutes	Bacilli	Bacillales	Bacillaceae	Bacillus	1	0.000814819	1	1	3	843.666
R	OTU_1588	Proteobacteria	Alphaproteobacteria	Rhizobiales	Rhizobiales_Incertae_Sedis	Alsobacter	1	0.000814819	1	1	3	843.666
R	OTU_1185	Actinobacteria	Actinobacteria	Frankiales	Acidothermaceae	Acidothermus	1	0.000814819	1	1	3	843.666
S	OTU_1149	Actinobacteria	Actinobacteria	Streptomycetales	Streptomycetaceae	Streptomyces	1	0.00106266	1	1	4	1021.47
S	OTU_1778	Chloroflexi	Chloroflexia	Chloroflexales	Roseiflexaceae	Roseiflexus	1	0.00106266	1	1	4	1021.47
S	OTU_1845	Firmicutes	Clostridia	Clostridiales	Clostridiaceae_2	Natronincola	1	0.00106266	1	1	4	1021.47
S	OTU_1345	Actinobacteria	Acidimicrobiia	Acidimicrobiales	Iamiaceae	Iamia	1	0.00106266	1	1	4	1021.47
S	OTU_1426	Actinobacteria	Acidimicrobiia	Acidimicrobiales	Iamiaceae	Iamia	1	0.00106266	1	1	4	1021.47
S	OTU_1217	Firmicutes	Clostridia	Clostridiales	Caldicoprobacteraceae	Caldicoprobacter	1	0.00106266	1	1	4	1021.47
S	OTU_55	Firmicutes	Bacilli	Bacillales	Bacillaceae	Bacillus	1	0.00106266	1	1	4	1021.47
S	OTU_1155	Actinobacteria	Actinobacteria	Kineosporiales	Kineosporiaceae	Angustibacter	1	0.00106266	1	1	4	1021.47
S	OTU_944	Bacteroidetes	Cytophagia	Cytophagales	Cytophagaceae	Adhaeribacter	1	0.00106266	1	1	4	1021.47
S	OTU_1162	Actinobacteria	Actinobacteria	Frankiales	Acidothermaceae	Acidothermus	1	0.00106266	1	1	4	1021.47
Fungi
Cultivars	name	phylum	class	order	family	genus	Eigen_Centrality	PageRank	Hub	Authority	Eccentricity	Weighted_Degree
R	OTU_565	Basidiomycota	Agaricomycetes	Sebacinales	Sebacinaceae	Sebacina	1	0.00167996	1	1	4	465.833
R	OTU_1135	Basidiomycota	Agaricomycetes	Sebacinales	Sebacinaceae	Sebacina	1	0.00167996	1	1	4	465.833
R	OTU_608	Ascomycota	Sordariomycetes	Hypocreales	Hypocreales_fam_Incertae_sedis	Sarocladium	1	0.00167996	1	1	4	465.833
R	OTU_261	Basidiomycota	Microbotryomycetes	Sporidiobolales	Sporidiobolaceae	Rhodotorula	1	0.00167996	1	1	4	465.833
R	OTU_419	Ascomycota	Eurotiomycetes	Eurotiales	Aspergillaceae	Penicillium	1	0.00167996	1	1	4	465.833
R	OTU_398	Ascomycota	Eurotiomycetes	Eurotiales	Aspergillaceae	Penicillium	1	0.00167996	1	1	4	465.833
R	OTU_470	Ascomycota	Eurotiomycetes	Eurotiales	Aspergillaceae	Penicillium	1	0.00167996	1	1	4	465.833
R	OTU_436	Ascomycota	Eurotiomycetes	Eurotiales	Aspergillaceae	Penicillium	1	0.00167996	1	1	4	465.833
R	OTU_981	Olpidiomycota	Olpidiomycetes	Olpidiales	Olpidiaceae	Olpidium	1	0.00167996	1	1	4	465.833
R	OTU_361	Ascomycota	Sordariomycetes	Glomerellales	Glomerellaceae	Colletotrichum	1	0.00167996	1	1	4	465.833
R	OTU_695	Ascomycota	Sordariomycetes	Hypocreales	Bionectriaceae	Clonostachys	1	0.00167996	1	1	4	465.833
R	OTU_928	Ascomycota	Saccharomycetes	Saccharomycetales	Saccharomycetales_fam_Incertae_sedis	Candida	1	0.00167996	1	1	4	465.833
R	OTU_332	Ascomycota	Eurotiomycetes	Eurotiales	Aspergillaceae	Aspergillus	1	0.00167996	1	1	4	465.833
R	OTU_251	Ascomycota	Eurotiomycetes	Eurotiales	Aspergillaceae	Aspergillus	1	0.00167996	1	1	4	465.833
R	OTU_710	Ascomycota	Eurotiomycetes	Eurotiales	Aspergillaceae	Aspergillus	1	0.00167996	1	1	4	465.833
R	OTU_355	Ascomycota	Eurotiomycetes	Eurotiales	Aspergillaceae	Aspergillus	1	0.00167996	1	1	4	465.833
R	OTU_247	Ascomycota	Eurotiomycetes	Eurotiales	Aspergillaceae	Aspergillus	1	0.00167996	1	1	4	465.833
R	OTU_732	Ascomycota	Eurotiomycetes	Eurotiales	Aspergillaceae	Aspergillus	1	0.00167996	1	1	4	465.833
R	OTU_321	Ascomycota	Eurotiomycetes	Eurotiales	Aspergillaceae	Aspergillus	1	0.00167996	1	1	4	465.833
R	OTU_358	Ascomycota	Eurotiomycetes	Eurotiales	Aspergillaceae	Aspergillus	1	0.00167996	1	1	4	465.833
R	OTU_298	Ascomycota	Eurotiomycetes	Eurotiales	Aspergillaceae	Aspergillus	1	0.00167996	1	1	4	465.833
R	OTU_326	Ascomycota	Eurotiomycetes	Eurotiales	Aspergillaceae	Aspergillus	1	0.00167996	1	1	4	465.833
R	OTU_237	Ascomycota	Eurotiomycetes	Eurotiales	Aspergillaceae	Aspergillus	1	0.00167996	1	1	4	465.833
R	OTU_218	Ascomycota	Dothideomycetes	Pleosporales	Pleosporaceae	Alternaria	1	0.00167996	1	1	4	465.833
R	OTU_545	Ascomycota	Sordariomycetes	Hypocreales	Hypocreales_fam_Incertae_sedis	Acremonium	1	0.00167996	1	1	4	465.833
R	OTU_625	Ascomycota	Sordariomycetes	Hypocreales	Hypocreales_fam_Incertae_sedis	Acremonium	1	0.00167996	1	1	4	465.833
R	OTU_862	Ascomycota	Sordariomycetes	Hypocreales	Hypocreales_fam_Incertae_sedis	Acremonium	1	0.00167996	1	1	4	465.833
S	OTU_1026	Basidiomycota	Tremellomycetes	Trichosporonales	Trichosporonaceae	Apiotrichum	1	0.00199931	1	1	4	350.919
S	OTU_1073	Basidiomycota	Tremellomycetes	Tremellales	Bulleribasidiaceae	Hannaella	1	0.00199931	1	1	4	350.919
S	OTU_1134	Basidiomycota	Tremellomycetes	Tremellales	Rhynchogastremataceae	Papiliotrema	1	0.00199931	1	1	4	350.919
S	OTU_240	Ascomycota	Sordariomycetes	Microascales	Microascaceae	Microascus	1	0.00199931	1	1	4	350.919
S	OTU_346	Ascomycota	Saccharomycetes	Saccharomycetales	Phaffomycetaceae	Wickerhamomyces	1	0.00199931	1	1	4	350.919
S	OTU_355	Ascomycota	Eurotiomycetes	Eurotiales	Aspergillaceae	Aspergillus	1	0.00199931	1	1	4	350.919
S	OTU_91	Ascomycota	Orbiliomycetes	Orbiliales	Orbiliales_fam_Incertae_sedis	Vermispora	1	0.00199931	1	1	4	350.919
S	OTU_93	Ascomycota	Orbiliomycetes	Orbiliales	Orbiliales_fam_Incertae_sedis	Vermispora	1	0.00199931	1	1	4	350.919

## Sheet: TableS2
Table S2 Prediction of the functional preference of the top 20 pathways (secondary pathways)
R			S
L2 Pathway	L3 Pathway		L2 Pathway	L3 Pathway
Signal transduction	AMPK signaling pathway		Amino acid metabolism	Alanine, aspartate and glutamate metabolism
	Apelin signaling pathway			Arginine and proline metabolism
	Calcium signaling pathway			Arginine biosynthesis
	ErbB signaling pathway			Cysteine and methionine metabolism
	FoxO signaling pathway			Glycine, serine and threonine metabolism
	HIF-1 signaling pathway			Histidine metabolism
	Jak-STAT signaling pathway			Lysine biosynthesis
	MAPK signaling pathway			Lysine degradation
	MAPK signaling pathway - fly			Phenylalanine metabolism
	MAPK signaling pathway - plant			Phenylalanine, tyrosine and tryptophan biosynthesis
	MAPK signaling pathway - yeast			Tryptophan metabolism
	NF-kappa B signaling pathway			Tyrosine metabolism
	Notch signaling pathway			Valine, leucine and isoleucine biosynthesis
	PI3K-Akt signaling pathway			Valine, leucine and isoleucine degradation
	Phosphatidylinositol signaling system		Carbohydrate metabolism	Amino sugar and nucleotide sugar metabolism
	Phospholipase D signaling pathway			Ascorbate and aldarate metabolism
	Plant hormone signal transduction			Butanoate metabolism
	Rap1 signaling pathway			C5-Branched dibasic acid metabolism
	Ras signaling pathway			Citrate cycle (TCA cycle)
	Sphingolipid signaling pathway			Fructose and mannose metabolism
	TNF signaling pathway			Galactose metabolism
	Two-component system			Glycolysis / Gluconeogenesis
	VEGF signaling pathway			Glyoxylate and dicarboxylate metabolism
	Wnt signaling pathway			Inositol phosphate metabolism
	cAMP signaling pathway			Pentose and glucuronate interconversions
	cGMP-PKG signaling pathway			Pentose phosphate pathway
	mTOR signaling pathway			Propanoate metabolism
Environmental adaptation	Circadian entrainment			Pyruvate metabolism
	Circadian rhythm - plant			Starch and sucrose metabolism
	Plant-pathogen interaction		Metabolism of cofactors and vitamins	Biotin metabolism
	Thermogenesis			Folate biosynthesis
Amino acid metabolism	Alanine, aspartate and glutamate metabolism			Lipoic acid metabolism
	Arginine and proline metabolism			Nicotinate and nicotinamide metabolism
	Arginine biosynthesis			One carbon pool by folate
	Cysteine and methionine metabolism			Pantothenate and CoA biosynthesis
	Glycine, serine and threonine metabolism			Porphyrin and chlorophyll metabolism
	Histidine metabolism			Retinol metabolism
	Lysine biosynthesis			Riboflavin metabolism
	Lysine degradation			Thiamine metabolism
	Phenylalanine metabolism			Ubiquinone and other terpenoid-quinone biosynthesis
	Phenylalanine, tyrosine and tryptophan biosynthesis			Vitamin B6 metabolism
	Tryptophan metabolism		Metabolism of other amino acids	Cyanoamino acid metabolism
	Tyrosine metabolism			D-Alanine metabolism
	Valine, leucine and isoleucine biosynthesis			D-Arginine and D-ornithine metabolism
	Valine, leucine and isoleucine degradation			D-Glutamine and D-glutamate metabolism
Carbohydrate metabolism	Amino sugar and nucleotide sugar metabolism			Glutathione metabolism
	Ascorbate and aldarate metabolism			Phosphonate and phosphinate metabolism
	Butanoate metabolism			Selenocompound metabolism
	C5-Branched dibasic acid metabolism			Taurine and hypotaurine metabolism
	Citrate cycle (TCA cycle)			beta-Alanine metabolism
	Fructose and mannose metabolism		Xenobiotics biodegradation and metabolism	Aminobenzoate degradation
	Galactose metabolism			Atrazine degradation
	Glycolysis / Gluconeogenesis			Benzoate degradation
	Glyoxylate and dicarboxylate metabolism			Bisphenol degradation
	Inositol phosphate metabolism			Caprolactam degradation
	Pentose and glucuronate interconversions			Chloroalkane and chloroalkene degradation
	Pentose phosphate pathway			Chlorocyclohexane and chlorobenzene degradation
	Propanoate metabolism			Dioxin degradation
	Pyruvate metabolism			Drug metabolism - cytochrome P450
	Starch and sucrose metabolism			Drug metabolism - other enzymes
Metabolism of cofactors and vitamins	Biotin metabolism			Ethylbenzene degradation
	Folate biosynthesis			Fluorobenzoate degradation
	Lipoic acid metabolism			Furfural degradation
	Nicotinate and nicotinamide metabolism			Metabolism of xenobiotics by cytochrome P450
	One carbon pool by folate			Naphthalene degradation
	Pantothenate and CoA biosynthesis			Nitrotoluene degradation
	Porphyrin and chlorophyll metabolism			Polycyclic aromatic hydrocarbon degradation
	Retinol metabolism			Steroid degradation
	Riboflavin metabolism			Styrene degradation
	Thiamine metabolism			Toluene degradation
	Ubiquinone and other terpenoid-quinone biosynthesis			Xylene degradation
	Vitamin B6 metabolism		Lipid metabolism	Arachidonic acid metabolism
Metabolism of other amino acids	Cyanoamino acid metabolism			Biosynthesis of unsaturated fatty acids
	D-Alanine metabolism			Cutin, suberine and wax biosynthesis
	D-Arginine and D-ornithine metabolism			Ether lipid metabolism
	D-Glutamine and D-glutamate metabolism			Fatty acid biosynthesis
	Glutathione metabolism			Fatty acid degradation
	Phosphonate and phosphinate metabolism			Fatty acid elongation
	Selenocompound metabolism			Glycerolipid metabolism
	Taurine and hypotaurine metabolism			Glycerophospholipid metabolism
	beta-Alanine metabolism			Linoleic acid metabolism
Xenobiotics biodegradation and metabolism	Aminobenzoate degradation			Primary bile acid biosynthesis
	Atrazine degradation			Secondary bile acid biosynthesis
	Benzoate degradation			Sphingolipid metabolism
	Bisphenol degradation			Steroid biosynthesis
	Caprolactam degradation			Steroid hormone biosynthesis
	Chloroalkane and chloroalkene degradation			Synthesis and degradation of ketone bodies
	Chlorocyclohexane and chlorobenzene degradation			alpha-Linolenic acid metabolism
	Dioxin degradation		Biosynthesis of other secondary metabolites	Acarbose and validamycin biosynthesis
	Drug metabolism - cytochrome P450			Betalain biosynthesis
	Drug metabolism - other enzymes			Biosynthesis of various secondary metabolites - part 1
	Ethylbenzene degradation			Caffeine metabolism
	Fluorobenzoate degradation			Carbapenem biosynthesis
	Furfural degradation			Clavulanic acid biosynthesis
	Metabolism of xenobiotics by cytochrome P450			Flavone and flavonol biosynthesis
	Naphthalene degradation			Flavonoid biosynthesis
	Nitrotoluene degradation			Glucosinolate biosynthesis
	Polycyclic aromatic hydrocarbon degradation			Indole alkaloid biosynthesis
	Steroid degradation			Isoflavonoid biosynthesis
	Styrene degradation			Isoquinoline alkaloid biosynthesis
	Toluene degradation			Monobactam biosynthesis
	Xylene degradation			Neomycin, kanamycin and gentamicin biosynthesis
Lipid metabolism	Arachidonic acid metabolism			Novobiocin biosynthesis
	Biosynthesis of unsaturated fatty acids			Penicillin and cephalosporin biosynthesis
	Cutin, suberine and wax biosynthesis			Phenazine biosynthesis
	Ether lipid metabolism			Phenylpropanoid biosynthesis
	Fatty acid biosynthesis			Prodigiosin biosynthesis
	Fatty acid degradation			Staurosporine biosynthesis
	Fatty acid elongation			Stilbenoid, diarylheptanoid and gingerol biosynthesis
	Glycerolipid metabolism			Streptomycin biosynthesis
	Glycerophospholipid metabolism			Tropane, piperidine and pyridine alkaloid biosynthesis
	Linoleic acid metabolism		Global and overview maps	2-Oxocarboxylic acid metabolism
	Primary bile acid biosynthesis			Biosynthesis of amino acids
	Secondary bile acid biosynthesis			Biosynthesis of secondary metabolites
	Sphingolipid metabolism			Carbon metabolism
	Steroid biosynthesis			Degradation of aromatic compounds
	Steroid hormone biosynthesis			Fatty acid metabolism
	Synthesis and degradation of ketone bodies			Metabolic pathways
	alpha-Linolenic acid metabolism			Microbial metabolism in diverse environments
Biosynthesis of other secondary metabolites	Acarbose and validamycin biosynthesis		Cell motility	Bacterial chemotaxis
	Betalain biosynthesis			Flagellar assembly
	Biosynthesis of various secondary metabolites - part 1			Regulation of actin cytoskeleton
	Caffeine metabolism		Chemical structure transformation maps	Biosynthesis of terpenoids and steroids
	Carbapenem biosynthesis		Energy metabolism	Carbon fixation in photosynthetic organisms
	Clavulanic acid biosynthesis			Carbon fixation pathways in prokaryotes
	Flavone and flavonol biosynthesis			Methane metabolism
	Flavonoid biosynthesis			Nitrogen metabolism
	Glucosinolate biosynthesis			Oxidative phosphorylation
	Indole alkaloid biosynthesis			Photosynthesis
	Isoflavonoid biosynthesis			Photosynthesis - antenna proteins
	Isoquinoline alkaloid biosynthesis			Sulfur metabolism
	Monobactam biosynthesis		Replication and repair	Base excision repair
	Neomycin, kanamycin and gentamicin biosynthesis			DNA replication
	Novobiocin biosynthesis			Fanconi anemia pathway
	Penicillin and cephalosporin biosynthesis			Homologous recombination
	Phenazine biosynthesis			Mismatch repair
	Phenylpropanoid biosynthesis			Non-homologous end-joining
	Prodigiosin biosynthesis			Nucleotide excision repair
	Staurosporine biosynthesis		Metabolism of terpenoids and polyketides	Biosynthesis of 12-, 14- and 16-membered macrolides
	Stilbenoid, diarylheptanoid and gingerol biosynthesis			Biosynthesis of ansamycins
	Streptomycin biosynthesis			Biosynthesis of enediyne antibiotics
	Tropane, piperidine and pyridine alkaloid biosynthesis			Biosynthesis of siderophore group nonribosomal peptides
Global and overview maps	2-Oxocarboxylic acid metabolism			Biosynthesis of type II polyketide backbone
	Biosynthesis of amino acids			Biosynthesis of type II polyketide products
	Biosynthesis of secondary metabolites			Biosynthesis of vancomycin group antibiotics
	Carbon metabolism			Brassinosteroid biosynthesis
	Degradation of aromatic compounds			Carotenoid biosynthesis
	Fatty acid metabolism			Geraniol degradation
	Metabolic pathways			Insect hormone biosynthesis
	Microbial metabolism in diverse environments			Limonene and pinene degradation
Chemical structure transformation maps	Biosynthesis of terpenoids and steroids			Monoterpenoid biosynthesis
Energy metabolism	Carbon fixation in photosynthetic organisms			Nonribosomal peptide structures
	Carbon fixation pathways in prokaryotes			Polyketide sugar unit biosynthesis
	Methane metabolism			Sesquiterpenoid and triterpenoid biosynthesis
	Nitrogen metabolism			Terpenoid backbone biosynthesis
	Oxidative phosphorylation			Tetracycline biosynthesis
	Photosynthesis			Type I polyketide structures
	Photosynthesis - antenna proteins			Zeatin biosynthesis
	Sulfur metabolism		Cell growth and death	Apoptosis
Metabolism of terpenoids and polyketides	Biosynthesis of 12-, 14- and 16-membered macrolides			Apoptosis - fly
	Biosynthesis of ansamycins			Apoptosis - multiple species
	Biosynthesis of enediyne antibiotics			Cell cycle
	Biosynthesis of siderophore group nonribosomal peptides			Cell cycle - Caulobacter
	Biosynthesis of type II polyketide backbone			Cellular senescence
	Biosynthesis of type II polyketide products			Ferroptosis
	Biosynthesis of vancomycin group antibiotics			Meiosis - yeast
	Brassinosteroid biosynthesis			Necroptosis
	Carotenoid biosynthesis			Oocyte meiosis
	Geraniol degradation			p53 signaling pathway
	Insect hormone biosynthesis		Folding, sorting and degradation	Proteasome
	Limonene and pinene degradation			Protein export
	Monoterpenoid biosynthesis			Protein processing in endoplasmic reticulum
	Nonribosomal peptide structures			RNA degradation
	Polyketide sugar unit biosynthesis			Sulfur relay system
	Sesquiterpenoid and triterpenoid biosynthesis		Glycan biosynthesis and metabolism	Glycosaminoglycan degradation
	Terpenoid backbone biosynthesis			Glycosphingolipid biosynthesis - ganglio series
	Tetracycline biosynthesis			Glycosphingolipid biosynthesis - globo and isoglobo series
	Type I polyketide structures			Glycosphingolipid biosynthesis - lacto and neolacto series
	Zeatin biosynthesis			Glycosylphosphatidylinositol (GPI)-anchor biosynthesis
Cell growth and death	Apoptosis			Lipoarabinomannan (LAM) biosynthesis
	Apoptosis - fly			Lipopolysaccharide biosynthesis
	Apoptosis - multiple species			N-Glycan biosynthesis
	Cell cycle			Other glycan degradation
	Cell cycle - Caulobacter			Peptidoglycan biosynthesis
	Cellular senescence			Various types of N-glycan biosynthesis
	Ferroptosis		Translation	Aminoacyl-tRNA biosynthesis
	Meiosis - yeast			RNA transport
	Necroptosis			Ribosome
	Oocyte meiosis			Ribosome biogenesis in eukaryotes
	p53 signaling pathway			mRNA surveillance pathway
Folding, sorting and degradation	Proteasome		Cellular community - prokaryotes	Biofilm formation - Escherichia coli
	Protein export			Biofilm formation - Pseudomonas aeruginosa
	Protein processing in endoplasmic reticulum			Biofilm formation - Vibrio cholerae
	RNA degradation			Quorum sensing
	Sulfur relay system		Membrane transport	ABC transporters
Glycan biosynthesis and metabolism	Glycosaminoglycan degradation			Bacterial secretion system
	Glycosphingolipid biosynthesis - ganglio series			Phosphotransferase system (PTS)
	Glycosphingolipid biosynthesis - globo and isoglobo series		Drug resistance: antimicrobial	Cationic antimicrobial peptide (CAMP) resistance
	Glycosphingolipid biosynthesis - lacto and neolacto series			Vancomycin resistance
	Glycosylphosphatidylinositol (GPI)-anchor biosynthesis			beta-Lactam resistance
	Lipoarabinomannan (LAM) biosynthesis
	Lipopolysaccharide biosynthesis
	N-Glycan biosynthesis
	Other glycan degradation
	Peptidoglycan biosynthesis
	Various types of N-glycan biosynthesis
Translation	Aminoacyl-tRNA biosynthesis
	RNA transport
	Ribosome
	Ribosome biogenesis in eukaryotes
	mRNA surveillance pathway
Cellular community - prokaryotes	Biofilm formation - Escherichia coli
	Biofilm formation - Pseudomonas aeruginosa
	Biofilm formation - Vibrio cholerae
	Quorum sensing
Membrane transport	ABC transporters
	Bacterial secretion system
	Phosphotransferase system (PTS)
Drug resistance: antimicrobial	Cationic antimicrobial peptide (CAMP) resistance
	Vancomycin resistance
	beta-Lactam resistance

## Sheet: TableS3
Table S3 Prediction of key bacterial genera from ‘environmental adaptation’ and ‘signal transduction’ pathways
Genus	p	p.format	p.signif	method	the abundance of S	the abundance of R	cultivar with higher relative abundance
Saccharibacillus	3.65704e-05	3.7e-05	***	Anova	0.00172263	2.44098e-05	S
Pseudomonas	9.2e-06	9.23538e-06	***	Anova	0.0130837	0.172117	R
Bradyrhizobium	0.000841193	0.00084	***	Anova	0.00228057	0.0278969	R
Pantoea	0.000163982	0.00016	***	Anova	0.00604317	0.000390557	S
Bacillus	0.00977752	0.00978	**	Anova	0.00175402	0.0261778	R
Staphylococcus	0.00816253	0.00816	**	Anova	9.0665e-05	0.00344527	R
Burkholderia	0.00179259	0.00179	**	Anova	1.74356e-05	0.000976392	R
Ruminiclostridium	0.00430753	0.00431	**	Anova	4.18454e-05	0.000864805	R
Mucilaginibacter	0.00835128	0.00835	**	Anova	0.00125187	5.57938e-05	S
Blastocatella	0.0136964	0.0137	*	Anova	1.04613e-05	0.00036266	R
Clostridium	0.0358488	0.03585	*	Anova	1.74356e-05	0.000202253	R
Actinoplanes	0.0469355	0.04694	*	Anova	2.44098e-05	0.000198766	R
Acidaminococcus	0.0306879	0.03069	*	Anova	3.49018e-05	4.88196e-05	R
Ignavibacterium	0.0187899	0.01879	*	Anova	1.4e-06	2.44098e-05	R
Sandaracinus	0.013874	0.01387	*	Anova	3.44098e-06	2.3541e-05	R
Chroococcidiopsis	0.0316032	0.0316	*	Anova	0.00018133	4.88196e-05	S
Exiguobacterium	0.0657798	0.06578	ns	Anova	0.00980577	0.00304774	S
Escherichia-Shigella	0.654547	0.65455	ns	Anova	0.000397531	0.000261534	S
Acidothermus	0.741415	0.74142	ns	Anova	0.000163894	6.97423e-05	S
Spirosoma	0.40446	0.40446	ns	Anova	0.00115075	0.00106706	S
Bacillaria_paxillifer	0.105574	0.10557	ns	Anova	4.88196e-05	1.2e-10	S
Paenibacillus	0.730575	0.73058	ns	Anova	0.000610245	0.00059281	S
Alishewanella	0.660831	0.66083	ns	Anova	2.78969e-05	2.09227e-05	S
Schrenkiella_parvula	0.820966	0.82097	ns	Anova	3.1384e-05	2.44098e-05	S
Stenotrophobacter	0.639006	0.63901	ns	Anova	2.44098e-05	2.09227e-05	S
Longilinea	0.549014	0.54901	ns	Anova	6.97423e-06	3.48712e-06	S
Petrimonas	0.753008	0.75301	ns	Anova	1.74356e-05	1.39485e-05	S
Fibrella	0.841935	0.84194	ns	Anova	6.97423e-06	6.97423e-06	same
Proteiniclasticum	0.596146	0.59615	ns	Anova	1.39485e-05	1.74356e-05	R
Permianibacter	0.929325	0.92933	ns	Anova	1.04613e-05	1.39485e-05	R
Flavitalea	0.8636	0.8636	ns	Anova	2.09227e-05	2.44098e-05	R
DS-100	0.439629	0.43963	ns	Anova	3.48712e-06	1.04613e-05	R
Bifidobacterium	0.524883	0.52488	ns	Anova	2.09227e-05	2.78969e-05	R
Hydrogenoanaerobacterium	0.325192	0.32519	ns	Anova	3.48712e-06	1.74356e-05	R
G55	0.381446	0.38145	ns	Anova	1.39485e-05	3.1384e-05	R
Actinophytocola	0.295753	0.29575	ns	Anova	3.48712e-06	2.09227e-05	R
Fusibacter	0.548175	0.54818	ns	Anova	1.74356e-05	3.48712e-05	R
Pseudenhygromyxa	0.446648	0.44665	ns	Anova	1.04613e-05	2.78969e-05	R
Ammoniphilus	0.397921	0.39792	ns	Anova	2.44098e-05	4.53325e-05	R
Chryseolinea	0.365144	0.36514	ns	Anova	3.48712e-06	2.44098e-05	R
Aeromonas	0.650732	0.65073	ns	Anova	0.000122049	0.000142972	R
Brassicibacter	0.477807	0.47781	ns	Anova	6.97423e-06	3.1384e-05	R
Bauldia	0.4644	0.4644	ns	Anova	3.1384e-05	5.57938e-05	R
Sutterella	0.394275	0.39428	ns	Anova	1.39485e-05	3.83583e-05	R
Labrys	0.131235	0.13123	ns	Anova	3.48712e-06	2.78969e-05	R
RB41	0.718488	0.71849	ns	Anova	0.00041148	0.000439377	R
Alsobacter	0.805832	0.80583	ns	Anova	1.04613e-05	3.83583e-05	R
Anaerovorax	0.243679	0.24368	ns	Anova	1.74356e-05	4.88196e-05	R
Aquicella	0.363383	0.36338	ns	Anova	6.97423e-06	4.18454e-05	R
Pediococcus	0.489571	0.48957	ns	Anova	1.04613e-05	4.53325e-05	R
H16	0.819007	0.81901	ns	Anova	0.000142972	0.00018133	R
Rosenbergiella	0.717407	0.71741	ns	Anova	5.9281e-05	0.000101126	R
Desulfitibacter	0.0546287	0.05463	ns	Anova	0	4.18454e-05	R
Chitinophaga	0.15928	0.15928	ns	Anova	3.48712e-06	4.53325e-05	R
Candidatus_Entotheonella	0.1328	0.1328	ns	Anova	2.09227e-05	6.27681e-05	R
Chlorokybus_atmophyticus	0.887334	0.88733	ns	Anova	1.39485e-05	6.27681e-05	R
Turicibacter	0.347386	0.34739	ns	Anova	3.48712e-06	5.23067e-05	R
Dorea	0.372134	0.37213	ns	Anova	6.97423e-06	6.27681e-05	R
Modestobacter	0.0947925	0.09479	ns	Anova	3.48712e-06	6.62552e-05	R
Enterococcus	0.469725	0.46973	ns	Anova	6.97423e-06	6.97423e-05	R
Hyphomicrobium	0.433223	0.43322	ns	Anova	6.27681e-05	0.000129023	R
Gemmatimonas	0.372085	0.37208	ns	Anova	0.000446351	0.00051958	R
Tissierella	0.14284	0.14284	ns	Anova	6.97423e-06	0.000101126	R
Romboutsia	0.145059	0.14506	ns	Anova	1.74356e-05	0.000115075	R
Sedimentibacter	0.212889	0.21289	ns	Anova	1.04613e-05	0.000108101	R
Lentimicrobium	0.441947	0.44195	ns	Anova	4.88196e-05	0.000149946	R
Ruminococcaceae_UCG-010	0.110993	0.11099	ns	Anova	3.48712e-06	0.000118562	R
Trichococcus	0.2456	0.2456	ns	Anova	3.48712e-06	0.000118562	R
Natronincola	0.226209	0.22621	ns	Anova	6.97423e-06	0.000129023	R
Cylindrotheca_closterium	0.971977	0.97198	ns	Anova	4.18454e-05	0.000167382	R
Betula_platyphylla	0.576694	0.57669	ns	Anova	0.000432402	0.000564913	R
possible_genus_04	0.998209	0.99821	ns	Anova	5.57938e-05	0.000195278	R
Clostridium_sensu_stricto_12	0.15353	0.15353	ns	Anova	1.04613e-05	0.00015692	R
Ruminococcus_gnavus_group	0.173913	0.17391	ns	Anova	1.04613e-05	0.00018133	R
Serratia	0.180269	0.18027	ns	Anova	1.39485e-05	0.000184817	R
Sanguibacter	0.0510538	0.05105	ns	Anova	3.48712e-06	0.000177843	R
Pedomicrobium	0.139804	0.1398	ns	Anova	4.18454e-05	0.000219688	R
Haliangium	0.104959	0.10496	ns	Anova	0.000167382	0.000348712	R
Caldicoprobacter	0.24581	0.24581	ns	Anova	1.74356e-05	0.000209227	R
Lutispora	0.0901673	0.09017	ns	Anova	6.97423e-06	0.000198766	R
Leptolyngbya	0.506421	0.50642	ns	Anova	4.53325e-05	0.000251072	R
Propionibacterium	0.0816164	0.08162	ns	Anova	3.48712e-06	0.000216201	R
Christensenellaceae_R-7_group	0.178729	0.17873	ns	Anova	6.97423e-06	0.000233637	R
Lachnoclostridium	0.138446	0.13845	ns	Anova	6.97423e-06	0.000237124	R
Ohtaekwangia	0.116089	0.11609	ns	Anova	1.74356e-05	0.000261534	R
Aridibacter	0.337926	0.33793	ns	Anova	3.48712e-06	0.000265021	R
Peptoniphilus	0.251079	0.25108	ns	Anova	6.97423e-06	0.000278969	R
Clostridium_sensu_stricto_10	0.465708	0.46571	ns	Anova	2.09227e-05	0.000296405	R
Sorangium	0.063162	0.06316	ns	Anova	1.04613e-05	0.000292918	R
Blautia	0.136309	0.13631	ns	Anova	2.09227e-05	0.000306866	R
Faecalibacterium	0.450398	0.4504	ns	Anova	2.09227e-05	0.000306866	R
Nannochloropsis_oceanica	0.191209	0.19121	ns	Anova	3.48712e-06	0.000407992	R
Mobilitalea	0.216935	0.21693	ns	Anova	3.83583e-05	0.000477735	R
Macellibacteroides	0.234236	0.23424	ns	Anova	3.48712e-06	0.000502145	R
Bdellovibrio	0.14789	0.14789	ns	Anova	0.000163894	0.000690449	R
Bacteroides	0.139026	0.13903	ns	Anova	1.74356e-05	0.000721833	R
Lactobacillus	0.277683	0.27768	ns	Anova	3.1384e-05	0.000802036	R
Streptococcus	0.165249	0.16525	ns	Anova	1.74356e-05	0.00106706	R
Geobacter	0.356642	0.35664	ns	Anova	0.00172961	0.00285246	R
Proteiniborus	0.175836	0.17584	ns	Anova	0.000111588	0.00225965	R
Solanum_torvum	0.416874	0.41687	ns	Anova	0.00391254	0.00703002	R
Hymenobacter	0.331384	0.33138	ns	Anova	0.0201416	0.0321268	R

## Sheet: TableS4
Table S4 The sequence of ITS4/ITS5 primers
Primer name	Primer sequence（5’-3’）
ITS4	TCCTCCGCTTATTGATATGC
ITS5	GGAAGTAAAAGTCGTAACAAGG

## Sheet: TableS5
Table S5 16S rRNA and ITS primer sequences
Primer name	Primer sequence（5’-3’）
338F	ACTCCTACGGGAGGCAGCAG
806R	GGACTACNNGGGTATCTAAT
ITS1F	CTTGGTCATTTAGAGGAAGTAA
ITS2R	TGCGTTCTTCATCGA TGC

## Sheet: TableS6
Table S6 Classification standard of powdery mildew disease of black currant
Grade	Standard of disease
0	No symptom
1	The incidence area accounts for less than 5% of the total leaf surface
2	The incidence area accounts for less than 10% of the total leaf surface
3	The incidence area accounts for less than 30% of the total leaf surface
4	The incidence area accounts for more than 30% of the total leaf surface
5	The incidence area accounts for more than 50% of the total leaf surface
